# Supplementary material for: Identification of lipid-modifying drug targets for autoimmune diseases: insights from drug target mendelian randomization
Source: Lipids Health Dis. 2024 Jun 22;23:193. doi: 10.1186/s12944-024-02181-2 (PMC11193261; doi:10.1186/s12944-024-02181-2)
Supplement: Supplementary file 2 — Supplementary Material 2 [file 12944_2024_2181_MOESM2_ESM.xlsx]

## Sheet: Legend
Contents
Table S1	STROBE-MR checklist of recommended items to address in reports of Mendelian randomisation studies
Table S2	Phenotype descriptions and distributions
Table S3	Lipid-lowering drug classes, substances, and target genes
Table S4	Genetic variants that were used as instruments for Lipids
Table S5	Characteristics of lipid-lowering genetics variants in target genes
Table S6	Variance explained by lipid lowering drug target
Table S7	IVW-MR association between pharmacological targets and coronary heart disease (CAD)
Table S8	Association of genetically proxied lipids with risk of RA
Table S9	Association of genetically proxied lipids with risk of SLE
Table S10	Association of genetically proxied lipids with risk of MS
Table S11	Association of genetically proxied lipids with risk of UC
Table S12	Association of genetically proxied lipids with risk of CD
Table S13	Heterogeneity and pleiotropy tests of instrument effects (lipid traits)
Table S14	Association of genetically proxied lipid-lowering drug targets with risk of RA using primary lipid modifying effect
Table S15	Association of genetically proxied lipid-lowering drug targets with risk of RA using alternative lipid modifying effect
Table S16	Association of genetically proxied lipid-lowering drug targets with risk of SLE using primary lipid modifying effect
Table S17	Association of genetically proxied lipid-lowering drug targets with risk of SLE using alternative lipid modifying effect
Table S18	Association of genetically proxied lipid-lowering drug targets with risk of MS using primary lipid modifying effect
Table S19	Association of genetically proxied lipid-lowering drug targets with risk of MS using alternative lipid modifying effect
Table S20	Association of genetically proxied lipid-lowering drug targets with risk of UC using primary lipid modifying effect
Table S21	Association of genetically proxied lipid-lowering drug targets with risk of UC using alternative lipid modifying effect
Table S22	Association of genetically proxied lipid-lowering drug targets with risk of CD using primary lipid modifying effect
Table S23	Association of genetically proxied lipid-lowering drug targets with risk of CD using alternative lipid modifying effect
Table S24	Heterogeneity and pleiotropy tests of instrument effects (drug targets)
Table S25	Association between genetically-predicted expression in whole blood or other tissues of identified targets of RA in the SMR analysis
Table S26	Colocalisation results
Table S27	Association between LDL cholesterol mediated by gene HMGCR and RA adjusted for BMI, SBP, DBP, smoking initiation or Alcoholic drinks per week in multivariable MR analysis
Table S28	Association between LDL cholesterol mediated by gene HMGCR and RA adjusted for BMI, SBP or smoking initiation in multivariable MR analysis
Table S29	Target genes for marketed RA drugs
Table S30	Results of pathway enrichment section

## Sheet: Table S1
Table S1. STROBE-MR checklist of recommended items to address in reports of Mendelian randomisation studies
Item No.	Section	Checklist item	Section (paragraph number)
1	TITLE and ABSTRACT	Identification of lipid-modifying drug target for autoimmune diseases: genetic insights from drug target mendelian randomization	Title page
INTRODUCTION
2	Background	A growing body of evidence has highlighted the interactions of lipids metabolism and immune regulation. Nevertheless, there is a lack of evidence regarding the causality between dyslipidemia and ADs.	Introduction
3	Objectives	This study was conducted to comprehensive understand the casual associations between lipid traits and ADs, and identify the therapeutic possibility of lipid-lowering drug targets on ADs.	Introduction
METHODS
4	Study design and data sources		Methods
	a)	Study design This study was designed followed by the Specifications for Reporting Observational Epidemiological Studies in MR (STROBE-MR) (Table S1)19. The data sources in the present study were derived from public available summary data of genome-wide association studies (GWAS) and expression quantitative trait loci (eQTL) studies (Table S2), and the study design was shown in Figure 1. As the da…	Methods
	b)	IVs selection First, we identified and extracted independent genetic variants associated with LDL-C, TG, and HDL-C in a largest genome-wide association study (GWAS) from the Global Lipid Genetics Consortium (GLGC), according to the strict criteria (P < 5 × 10-08, r2 < 0.001, kb = 10000). In order to verify the reliability of the results, genome-wide associated genetic variants of additional two l…	Methods
	c)	To identify the lipid-lowering effects of the drug target, the genes encoding the pharmacological targets of lipid traits were comprehensively screened in Drug Bank database (https://go.drugbank.com/). we extracted single-nucleotide polymorphisms (SNPs) within a ±100 kb window region of the gene location in lipid traits that were robustly associated with LDL-C, TG, HDL-C, Apo-A1 and Apo-B (P < 5 …	Methods
	d)	Outcome sources Summary genetic association data among five types of ADs, including rheumatoid arthritis (RA), systemic lupus erythematosus (SLE), multiple sclerosis (MS), ulcerative Colitis (UC), and Crohn's disease (CD), were obtained from MER-ICU database (data storage of summary data from UK biobank) and FinnGen consortium, respectively. The sources of genetic data from MER-ICU database were …	Methods
	e)	In addition, we extracted GWAS data for coronary heart disease (CAD) as a positive control to validate the robustness of genetic variants as drug target from CARDIoGRAMplusC4D consortium. The detail information of included data sources was summarized in Table S2	Methods
5	Assumptions	To ensure the validity of causal estimates, three fundamental assumptions should be fulfilled when performing MR analysis: (1) The selected IVs must be highly correlated with the exposure (the relevance assumption)16. Here, the F statistic was used to evaluate the strength of the IVs–exposure correlation17. The correlation with a F statistic > 10 was strong enough to avoid the weak IVs bias; (2) …	Methods
6	Statistical methods: main analysis
	a)	MR analysis To ensure the validity of causal estimates, three fundamental assumptions should be fulfilled when performing MR analysis: (1) The selected IVs must be highly correlated with the exposure (the relevance assumption)16. Here, the F statistic was used to evaluate the strength of the IVs–exposure correlation17. The correlation with a F statistic > 10 was strong enough to avoid the weak IV…	Methods
	b)	The causal associations of lipid traits and genetic agents' lipid-lowering targets with the risk of ADs were rigorously assessed through a comprehensive univariate inverse-variance weighted two-sample MR (IVW-MR) analysis. In order to validate the presence of expression-phenotype causal associations, SMR analysis was conducted to infer the causality between eQTL data for drug targets and ADs. The…	Methods
	c)	Subsequently, MVMR analyses were performed to infer the direct causal effects of lipid traits or genetic agents' lipid-lowering targets on the risk of ADs. Initially, five common risk factors (systolic blood pressure [SBP], diastolic blood pressure [DBP], body mass index [BMI], smoking, and alcohol consumption) associated with ADs were identified from previous studies, and TSMR analyses were impl…	Methods
	d)	As for those risk factors that showed causality with ADs, we then used MVMR analysis to obtain the direct effect of the lipid traits or genetic agents' lipid-lowering targets on the risk of ADs after controlling for the influence of risk factors.	Methods
	e)	To resolve possible cascade imbalances and false-positive results, we performed co-localization analyses between ten drug target genes and ADs to ensure that genetic variants only influence the phenotype by altering gene expression via the lipid pathway. Default a priori probabilities were P1 = 1 × 10-04, P2 = 1 × 10-04, and P12 = 1 × 10-05.	Methods
	f)	In order to investigate the biological relevance and functional characterization of potential drug targets, the Kyoto Encyclopedia of Genes and Genomes (KEGG) and gene ontology (GO) enrichment analyses were performed. KEGG can enrich genes into metabolic pathways, while GO offers a broader classification of the molecular function (MF), cellular components (CC) and biological processes involved (B…	Methods
	g)	For the purpose of comprehensively understanding the underlying interplays between lipid-lowering targets and the approved therapeutic drug targets of ADs, we collected the information about the current approved drug targets for ADs from Drugbank database (Table S3). PPI networks were constructed to understand the functional linkages between target gene coding proteins and lipid-lowering targets,…	Methods
7	Assessment of assumptions		Methods
8	Sensitivity analyses and additional analyses	Several sensitivity analyses were conducted to ensure the stability of the findings. First, the essential prerequisite for satisfying causal inference is the absence of horizontal pleiotropy, which was then tested in using the MR Pleiotropy Residual Sum and Outlier (MR-PRESSO) method, and results with a P-value greater than 0.05 were identified as the absence of horizontal pleiotropy27. Second, w…	Methods
9	Software and pre-registration
	a)	All aforementioned statistical analyses were performed using "TwoSampleMR", "MVMR", "COLOC" and "clusterProfiler" packages in R4.2.2.	Methods
	b)	The SMR analyses were performed using the software tool developed by Yang Lab under the Linux environment.	Methods
RESULTS
10	Descriptive data
	a)	Eighty SNPs-associated with LDL-C, 56 SNPs-associated with TG, 90 SNPs-associated with HDL-C, 73 SNPs-associated with Apo-A1 and 56 SNPs-associated with Apo-B were recognized as potential IVs for lipid traits (Table S4).	Results
11	Main results		Results
	a)	The primary MR analysis in using discovery CD datasets indicated that genetically determined HDL-C increase was causally associated with the risk of developing CD (OR = 0.73, 95%CI: 0.56, 0.94, P = 0.017) (Figure 2 & Table S12), but the positive findings were not validated in replicate CD datasets, nor was it supported by Bonferroni correction. No causality between other lipid traits and risk of …	Results
	b)	A total of 10 lipid-lowering drug target genes was identified, which is comprised of HMGCR, NPC1L1, PCSK5, ABCG5/ABCG8, APOB, LDLR, LPL, APOC3, ANGPTL3 and CETP, the strength of selected IVs proxies for each drug target and the statistical efficacy were displayed in Tables S5-6. The results unveiled that genetically proxied HMGCR inhibition equivalent to per standard deviation (SD) decrease in LD…	Results
	c)	The results of SMR analyses indicated that genetically proxied HMGCR inhibition in whole blood and skeletal muscle sites were associated with a lower risk of RA (Whole blood: OR = 0.48 (0.29, 0.82), Skeletal muscle: OR = 0.75 (0.56, 0.99)) (Table S25). Although we observed that genetically proxied LDLR inhibition in whole blood may lead to an increased risk of RA, this finding was not validated i…	Results
	d)	We further performed co-localization analyses to determine the likelihood that genetic variants associated with HMGCR expression in relevant tissues shared causal SNPs with RA. The results showed that for LDL and RA within the HMGCR gene, the respective probabilities were 17.6%, 3.21%, and 84.60%; for Apo-B and RA within the HMGCR gene, the respective probabilities were 31.30%, 3.20%, and 90.70%.…	Results
	e)	Based on the observed causal association between HMGCR and RA, further MVMR was performed to evaluate the direct causal effect of HMGCR on RA after adjusting for the underlying risk factors. The selected common risk factors of blood pressure, BMI, smoking and alcoholic drinks were validated if there was the presence of causality with RA in using TSMR analysis, and results showed that SBP, BMI, an…	Results
12	Assessment of assumptions		Results
	a)	In order to ensure the effectiveness of the instrumental variable proxy lipid-lowering drug target, we supplemented a positive control analysis of the genetic variance of pharmacological targets with coronary heart disease (CAD) as an outcome (Table S7). The results showed causal associations between genetically predicted targets (such as HMGCR, NPC1L1, PCSK9, APOB, ABCG5/ABCG8, LDLR, APOC3 and L…	Results
13	Sensitivity analyses and additional analyses		Results
	a)	The results of MR Egger regression and MR-PRESSO showed no evidence of pleiotropy and underlying outliers (P > 0.05), and sensitivity analyses with leave-one-out method demonstrated that the causal estimates were stable after excluding any individual SNPs (Table S24).	Results
	b)	In order to understand the possible interactions between HMGCR and known RA targets, the gene function was evaluated. Gene Ontology (GO) enrich analyses indicated that the function of these genes was closely associated with the regulation of nitric oxide biosynthesis and metabolism, response to lipopolysaccharide in biological processes (BP), membrane raft and microdomain, caveola in cellular com…	Results
	c)	The PPI network was constructed with the use of HMGCR and known drug targets for RA, the results discovered 18 potentially interactive genes that were co-associated with each other. These linkages included co-expression (78.77%), common protein structural domains (25.90%), co-localization (19.70%), and physical interactions (13.34%). The results of the functional analysis of the PPI network were …	Results
DISCUSSION
14	Key results	Our study provided additional evidence to support the potential link between lipid lowering (genetically determined HMGCR inhibition) and RA risk, TSMR analyses exploring causal associations between different phenotypes ensured the replicability and stability of the findings by constructing two sets of genetic instruments and using two independent outcomes GWAS databases. Notably, reduced RA risk…	Discussion
15	Limitations	In interpreting the results of this study, several limitations must be noted. Firstly, this study was conducted only on a European population due to data availability. However, ADs do not occur only in European populations, so the results cannot be extrapolated to other populations. Second, genetic variation reflects the long-term effects of changes in lipid levels on the risk of ADs, which may n…	Discussion
16	Strength
	a)	This is the first study to construct a causal association between HMGCR and RA. Second, the criteria set for this study were highly stringent, with TSMR analyses using two sets of genetic instruments and two independent outcome GWAS for mutual validation and for cross-validation results between genetically determined drug targets and ADs to be considered reliable for causal associations. They had…	Discussion
	b)	In addition, we integrated gene expression data from all whole blood and tissues within the eQTLGen and GTEx databases and used SMR to analyze causal associations between drug-targeted eQTLs and outcome phenotypes simultaneously expressed in multiple tissues, potentially observing genetic regulatory mechanisms that are differentiated across tissues.	Discussion
	c)	Currently, biologics for the treatment of RA are mainly tumor necrosis factor-alpha (TNF-α) and interleukin-6 receptor (IL-6) inhibitors. However, the high price and risk of infection affect the choice of patients with RA. Compared with the existing biologics, the choice of biologics for the treatment of RA is limited by the high cost and high risk of infection.	Discussion
17	Generalizability	HMGCR-targeted lipid-lowering drugs are potential therapeutic agents for RA compared to existing biologics, which may enable new uses of old drugs and are inexpensive and readily available.	Discussion
OTHER INFORMATION
18	Funding	This study was funded by grants from the Key Scientific Research Foundation of the Education Department of the Province Anhui (2022AH050653) and Natural Science Foundation of Anhui Medical University (2022xkj006).	Funding section
19	Data and data sharing	The data and material that support the findings of this study are available from public datasets that could be found in NHGRIEBI GWAS Catalog and Yang Lab.	Data share statement & Table S2
20	Conflicts of Interest	Xiao Hu, Peng Zhan, Yan Zhao, Yuan Gao, Sheng Li, Yanyu Zhu, Xueer Cheng, Qianqian Shi, Hai-Feng Pan and Peng Wang declare that they have no relevant affiliations or financial involvement with any organization or entity with a financial interest in or financial conflict with the subject matter or materials discussed in the manuscript.	Competing interests section

## Sheet: Table S2
Table S2. Phenotype descriptions and distributions
Phenotypes	Study / Consortium	Sample Size	N Cases	N Controls	Population	GWAS ID (MRC-IEU)	Unit	Data availability
Lipids
LDL-C	Global Lipids Genetics Consortium	173082			96% European ancestry	ieu-a-300	mg/dl	https://gwas.mrcieu.ac.uk/
Triglycerides		177861			96% European ancestry	ieu-a-302	mg/dl	https://gwas.mrcieu.ac.uk/
Total Cholesterol		187365			96% European ancestry	ieu-a-301	mg/dl	https://gwas.mrcieu.ac.uk/
Apolipoprotein A1	UK Biobank	115078			European	met-d-ApoA1	mmol/L	https://gwas.mrcieu.ac.uk/
Apolipoprotein B		115078			European	met-d-ApoB	mmol/L	https://gwas.mrcieu.ac.uk/
Outcomes
RA	PMID20453842	25708	5539	20169	European	ebi-a-GCST000679	Log odd	https://gwas.mrcieu.ac.uk/
RA	FinnGen	215661	1297	214364	European	finn-b-RHEUMA_SEROPOS_STRICT		https://gwas.mrcieu.ac.uk/
SLE	PMID26502338	14267	5201	9066	European	ebi-a-GCST003156	Log odd	https://gwas.mrcieu.ac.uk/
SLE	FinnGen	213683	538	213145	European	finn-b-M13_SLE		https://gwas.mrcieu.ac.uk/
MS	PMID31604244	115803	47429	68374	European	ieu-b-18		https://gwas.mrcieu.ac.uk/
MS	FinnGen	218189	1048	217141	European	finn-b-G6_MS		https://gwas.mrcieu.ac.uk/
UC	PMID21297633	26405	6687	19718	European	ebi-a-GCST000964	Log odd	https://gwas.mrcieu.ac.uk/
UC	FinnGen	212507	2207	210300	European	finn-b-ULCERNAS		https://gwas.mrcieu.ac.uk/
CD	PMID26192919	51874	17897	33977	European	ieu-a-12	Log odd	https://gwas.mrcieu.ac.uk/
CD	FinnGen	218792	940	217852	European	finn-b-K11_KELACROHN		https://gwas.mrcieu.ac.uk/
eQTL
GTEx V8	GTEX Consotrium	Whole blood: 755 Adipose Subcutaneous: 663			White (84.6%) African American ancestry (12.9%) Asian ancestry (1.3%)		SD	https://console.cloud.google.com/storage/browser/gtex-resources
eQTLGen	eQTLGen Consortium	Whole blood: 31684			European		SD	https://eqtlgen.org/
Adjustment factors
BMI	Genetic Investigation of ANthropometric Traits (GIANT)	681275			European	ieu-b-40	kg/m2	https://gwas.mrcieu.ac.uk/
Diastolic blood pressure	International Consortium of Blood Pressure	757601			European	ieu-b-39	mmHg	https://gwas.mrcieu.ac.uk/
Systolic blood pressure	International Consortium of Blood Pressure	757601			European	ieu-b-38	mmHg	https://gwas.mrcieu.ac.uk/
Smoking	GWAS and Sequencing Consortium of Alcohol and Nicotine use (GSCAN)	607291	311629	321173	European	ieu-b-4877		https://gwas.mrcieu.ac.uk/
Alcoholic drinks per week	GWAS and Sequencing Consortium of Alcohol and Nicotine use (GSCAN)	335394			European	ieu-b-73		https://gwas.mrcieu.ac.uk/
Positive control
coronary heart disease	CARDIoGRAMplusC4D + UKBiobank	86995	22233	64762	European	ieu-a-8		https://gwas.mrcieu.ac.uk/
Abbreviations: RA: Rheumatoid arthritis; SLE: Systemic lupus erythematosus; MS: Multiple sclerosis; UC: Inflammatory bowel disease; CD: Crohn's disease.

## Sheet: Table S3
Table S3. Lipid-lowering drug classes, substances, and target genes
Primary lipid modulation	Gene	Chromosome	Base pair(GRCh37)	Drug target	pharmacological action	N.SNPs	Examples of drugs
LDL-C/APO-B (decreasing)	HMGCR	5	74632993 - 74657941	HMG-CoA reductase	HMGCR inhibition	7	Statins
	PCSK9	1	55505221 - 55530525	Proprotein convertase subtilisin/kexin type 9	PCSK9 inhibition	12	Evolocumab, alirocumab
	NPC1L1	7	44552134 - 44580929	Niemann-Pick C1-Like 1 protein	NPC1L1 inhibition	3	Ezetimibe
	ABCG5/ABCG8	2	44039611 - 44065978, 44066110 - 44110127	ATP Binding Cassette Subfamily G Member 5/ ATP Binding Cassette Subfamily G Member 8	ABCG5/ABCG8 enhancement	7	Colesevelam ,Colestipol ,Cholestyramine
	APOB	2	21224301 - 21266945	Apolipoprotein B-100	APOB inhibition	15	Mipomersen
	LDLR	19	11200139 - 11244496	LDL receptor	LDLR inhibition	12	-
TG/APO-B (decreasing)	LPL	8	19796764-19824770	Lipoprotein lipase	LPL activation	15	Ibrolipim(investigational)
	PPARA	22	46546429-46639652	Peroxisome Proliferator Activated Receptor Alpha	PPARA enhancement	0	Fibrates
	APOC3	8	19796764-19824770	Apolipoprotein C3	APOC3 inhibition	12	Volanesorsen(investigational)
	ANGPTL3	1	63063191-63071984	Angiopoietin Like 3	ANGPTL3 inhibition	3	Evinacumab(investigational)
HDL-C/APO-A1 (increasing)	CETP	16	56995862 - 57017757	Cholesteryl ester transfer protein	CETP inhibition	34	Torcetrapib, dalcetrapib, evacetrapib,anacetrapib(investigational)
Abbreviations: SNPs: single-nucleotide polymorphisms；LDL-C: low density lipoprotein cholesterol; HDL-C: high density lipoprotein cholesterol; TG: triglyceride; CETP: cholesteryl ester transfer protein ; HMGCR, HMG-CoA reductase; NPC1L1, Niemann-Pick C1-like protein 1; PCSK9, proprotein convertase subtilisin/kexin type 9; APOB, Apolipoprotein B-100; ABCG5, ATP Binding Cassette Subfamily G Member 5…

## Sheet: Table S4
Table S4. Genetic variants that were used as IVs for Lipids
SNPs	Chr	Pos	Effect allele	Effect allele frequency	beta	se	P-value	F-statistic
LDL-C
rs10195252	2	165513091	C	0.4182	-0.0238	0.0039	3.81197e-08	37.2413
rs10490626	2	118835841	A	0.07916	-0.0508	0.0069	1.69707e-12	54.2037
rs10832962	11	18656271	T	0.719	0.032	0.004	6.61912e-14	64
rs10893499	11	126241979	A	0.1438	0.0521	0.0053	3.861e-21	96.6326
rs10903129	1	25768937	G	0.5369	0.0328	0.0037	3.0297e-17	78.5858
rs10947332	6	32677440	A	0.1319	0.0504	0.0056	6.96947e-18	81
rs112201728	6	160551486	T	0.05805	0.0675	0.0104	8.51393e-10	42.1251
rs11563251	2	234679384	T	0.1253	0.0345	0.0062	4.49904e-08	30.9638
rs11591147	1	55505647	T	0.01715	-0.497	0.018	8.57038e-143	762.373
rs1169288	12	121416650	C	0.3338	0.0375	0.004	6.44763e-21	87.8906
rs12066643	1	56240278	T	0.1187	-0.0389	0.0064	1.06299e-08	36.9436
rs1250229	2	216304384	C	0.7889	0.0243	0.0042	3.12997e-08	33.4745
rs12721109	19	45447221	A	0.01715	-0.4462	0.0183	2.99226e-122	594.507
rs12748152	1	27138393	T	0.07124	0.0499	0.0066	3.20922e-12	57.1628
rs12916	5	74656539	C	0.4314	0.0733	0.0038	7.79112e-78	372.084
rs13206249	6	16175022	A	0.2164	-0.0378	0.0062	4.53398e-08	37.1707
rs13277801	8	59353534	T	0.653	-0.0338	0.0038	3.99393e-17	79.1163
rs1367117	2	21263900	A	0.2876	0.1186	0.004	9.48418e-183	879.122
rs1408272	6	25842951	G	0.05277	-0.052	0.0083	3.67502e-09	39.251
rs1564348	6	160578860	C	0.1451	0.0481	0.005	2.76185e-21	92.5444
rs16831243	2	135762344	T	0.1807	0.0378	0.0055	9.06358e-12	47.2344
rs16891156	6	160608804	C	0.01847	0.0965	0.0171	8.23304e-09	31.8466
rs17404153	3	132163200	T	0.1438	-0.0336	0.0054	1.83202e-09	38.716
rs174583	11	61609750	T	0.3747	-0.0522	0.0038	7.00326e-41	188.701
rs1800961	20	43042364	T	0.0343	-0.0685	0.0106	6.03407e-10	41.7609
rs1801689	17	64210580	C	0.03694	0.1028	0.0139	9.80844e-12	54.6961
rs1883025	9	107664301	T	0.2427	-0.0296	0.0044	6.14045e-11	45.2562
rs2000999	16	72108093	A	0.1847	0.065	0.0046	4.21891e-41	199.669
rs2030746	2	121309488	T	0.3984	0.0214	0.0038	8.60498e-09	31.7147
rs2073547	7	44582331	G	0.1939	0.0485	0.0049	1.92309e-21	97.9696
rs2228603	19	19329924	T	0.07124	-0.104	0.0072	4.43302e-44	208.642
rs2315065	6	161108144	A	0.08707	0.1102	0.0158	5.22998e-12	48.6462
rs2328223	20	17845921	C	0.2493	0.0299	0.005	5.63197e-09	35.7604
rs2390536	7	21485397	A	0.3681	0.0223	0.0038	2.037e-08	34.4384
rs2419604	10	113944271	G	0.6821	-0.0302	0.004	7.49031e-14	57.0025
rs247616	16	56990716	T	0.2929	-0.0547	0.0041	2.56626e-37	177.995
rs2495495	1	55496556	C	0.8654	-0.0342	0.0059	3.51998e-08	33.6007
rs2587534	1	234849339	A	0.5277	0.0391	0.0037	8.05564e-25	111.673
rs2642438	1	220970028	G	0.7454	0.0352	0.0042	7.31813e-16	70.2404
rs267733	1	150958836	G	0.1372	-0.0331	0.0053	5.28506e-09	39.0036
rs2710642	2	63149557	A	0.6187	0.0239	0.0038	6.08906e-09	39.5575
rs2737252	8	116663898	A	0.2559	-0.0314	0.0041	7.03882e-14	58.6532
rs2738459	19	11238473	C	0.4446	-0.0532	0.0058	2.261e-19	84.1332
rs2886232	17	67150176	C	0.8799	-0.0451	0.0064	3.87614e-11	49.6584
rs2954029	8	126490972	T	0.4683	-0.0564	0.0036	2.09508e-50	245.444
rs2965157	19	45176340	C	0.02111	-0.1886	0.0112	7.29122e-62	283.562
rs314253	17	7091650	C	0.3351	-0.0242	0.0038	3.43598e-10	40.5568
rs3184504	12	111884608	C	0.5343	0.0268	0.0038	4.20339e-12	49.7396
rs364585	20	12962718	G	0.6332	0.0249	0.0038	4.27799e-10	42.937
rs3757354	6	16127407	T	0.2098	-0.0382	0.0044	2.08689e-17	75.374
rs3780181	9	2640759	G	0.05277	-0.0445	0.0074	1.76401e-09	36.1623
rs4253776	22	46629479	G	0.124	0.0311	0.0059	3.35297e-08	27.7854
rs4530754	5	122855416	A	0.5818	0.0275	0.0036	3.57602e-12	58.3526
rs4722551	7	25991826	C	0.1702	0.0391	0.0049	3.94912e-14	63.6739
rs4942486	13	32953388	C	0.5383	-0.0243	0.0037	2.261e-11	43.1329
rs4970712	1	92993547	C	0.8061	0.0339	0.0044	2.4581e-13	59.36
rs4970834	1	109814880	T	0.1873	-0.1503	0.0047	1e-200	1022.64
rs5763662	22	30378703	T	0.02507	0.0767	0.0121	1.191e-08	40.1809
rs579459	9	136154168	C	0.215	0.0665	0.0045	2.4188e-44	218.383
rs6016373	20	39154095	G	0.3734	-0.0349	0.0037	7.94694e-19	88.9708
rs6065311	20	39724338	C	0.4604	0.0417	0.0036	1.65615e-30	134.174
rs6504872	17	45438952	T	0.4723	0.0274	0.0037	3.47937e-13	54.84
rs6511720	19	11202306	T	0.09763	-0.2209	0.0061	1e-200	1311.39
rs6544713	2	44073881	C	0.7058	-0.0806	0.0041	4.84284e-83	386.458
rs6693893	1	109797763	C	0.03562	-0.0767	0.0132	2.87601e-08	33.7631
rs6709904	2	44080324	G	0.1135	-0.055	0.0085	4.57699e-10	41.8685
rs676388	19	49211969	C	0.4631	0.0265	0.0039	1.31009e-11	46.1703
rs6818397	4	3434885	G	0.5871	-0.0224	0.004	1.67699e-08	31.36
rs6882076	5	156390297	C	0.6662	0.0456	0.0038	3.30979e-31	144
rs6909746	6	116352750	T	0.3918	-0.0263	0.0037	7.85959e-11	50.5252
rs7254892	19	45389596	A	0.03166	-0.4853	0.0119	1e-200	1663.13
rs72902576	2	21275480	G	0.03694	-0.0933	0.0133	9.57635e-12	49.2108
rs7551981	1	55719166	T	0.595	0.0472	0.0038	1.36207e-33	154.283
rs75687619	19	45399344	T	0.02375	0.1735	0.0161	8.05193e-24	116.131
rs7640978	3	32533010	T	0.1055	-0.0392	0.0069	9.83694e-09	32.2756
rs7832643	8	145022657	T	0.405	0.0339	0.0038	2.67116e-17	79.5852
rs8017377	14	24883887	A	0.4591	0.0303	0.0038	2.51594e-15	63.5796
rs964184	11	116648917	C		-0.0855	0.0078	2.00817e-26	120.155
rs9875338	3	12296469	A	0.3879	-0.027	0.0037	2.21004e-11	53.2505
rs9987289	8	9183358	G	0.9248	0.0714	0.0066	8.52904e-24	117.033
TG
rs10401969	19	19407718	C	0.07124	-0.121	0.0065	9.70287e-70	346.533
rs10440120	3	12486964	A	0.1675	-0.0306	0.0044	5.34318e-11	48.3657
rs10501321	11	47294626	C	0.314	-0.0216	0.0035	1.41198e-08	38.0865
rs10761762	10	65184717	C	0.467	-0.027	0.0033	1.06096e-17	66.9421
rs11057408	12	124464836	T	0.3628	-0.0258	0.0035	2.0488e-12	54.338
rs11613352	12	57792580	T	0.1913	-0.028	0.0039	9.39723e-14	51.545
rs11974409	7	72989390	G	0.1939	-0.0899	0.0042	1.35988e-100	458.164
rs12280753	11	116613660	T	0.06728	0.1931	0.0064	1.21899e-179	910.342
rs1260326	2	27730940	C	0.5871	-0.1148	0.0034	1e-200	1140.06
rs12676857	8	18266572	C	0.1544	0.0332	0.0046	7.29122e-12	52.0907
rs12678919	8	19844222	G	0.1214	-0.1702	0.0056	1.8197e-199	923.726
rs12748152	1	27138393	T	0.07124	0.0372	0.0059	1.09999e-09	39.7541
rs1321257	1	230305312	A	0.5937	-0.0402	0.0034	5.98549e-31	139.796
rs13389219	2	165528876	T	0.409	-0.0271	0.0034	2.59777e-15	63.5303
rs16948098	15	44219607	A	0.0409	0.08	0.0089	4.83838e-17	80.7979
rs174535	11	61551356	C	0.3628	0.047	0.0034	1.73301e-41	191.09
rs17513135	1	40035686	T	0.2322	0.022	0.0039	1.63301e-08	31.8212
rs1832007	10	5254847	G	0.1319	-0.0327	0.0047	1.71791e-12	48.4061
rs2043085	15	58680954	C	0.6319	-0.0327	0.0034	7.80908e-20	92.4991
rs2068888	10	94839642	A	0.4908	-0.0241	0.0034	1.6819e-11	50.2431
rs2239520	6	31088922	A	0.3734	-0.0236	0.0037	4.144e-10	40.6837
rs2247056	6	31265490	C	0.7823	0.0378	0.0039	3.861e-21	93.9408
rs2250802	10	113921354	A	0.6807	0.023	0.0037	1.21001e-10	38.6413
rs247616	16	56990716	T	0.2929	-0.0393	0.0037	1.12305e-25	112.819
rs2665357	6	160848167	C	0.5092	0.0212	0.0033	8.32703e-10	41.2709
rs287621	7	130435181	C	0.7296	-0.0222	0.0037	7.67096e-09	36
rs2954022	8	126482621	A	0.4697	-0.078	0.0033	2.22844e-113	558.678
rs2954022	8	126482621	A	0.4697	-0.078	0.0033	2.22844e-113	558.678
rs2972146	2	227100698	T	0.6227	0.0281	0.0034	2.97372e-15	68.3054
rs3198697	16	15129940	T	0.3826	-0.0198	0.0034	2.20699e-08	33.9135
rs3760627	19	45457180	C	0.4683	0.0189	0.0034	5.29298e-09	30.9005
rs3761445	22	38595411	A	0.6148	0.0232	0.0034	8.06121e-12	46.5606
rs38855	7	116358044	G	0.4736	-0.0187	0.0033	2.10902e-08	32.1111
rs439401	19	45414451	C	0.6201	0.0659	0.0038	1.42298e-66	300.749
rs442177	4	88030261	T	0.5528	0.0309	0.0033	1.31613e-18	87.6777
rs4587594	1	63133930	A	0.31	-0.0694	0.0035	3.50268e-82	393.172
rs4719841	7	25997536	G	0.3826	0.0232	0.0034	8.86339e-11	46.5606
rs4738684	8	59406334	G	0.6478	-0.0205	0.0035	8.81901e-09	34.3061
rs4810479	20	44545048	T	0.7124	-0.0474	0.0038	2.06681e-34	155.593
rs588136	15	58730498	T	0.7942	-0.0495	0.0041	3.36512e-30	145.761
rs6029143	20	39118662	T	0.05805	-0.0388	0.0071	4.93299e-08	29.8639
rs634869	6	139831757	C	0.562	-0.0272	0.0033	1.77582e-14	67.9376
rs645040	3	135926622	T	0.7691	0.0293	0.004	1.83021e-12	53.6556
rs676210	2	21231524	A	0.2309	-0.0733	0.0039	3.28398e-71	353.247
rs6831256	4	3473139	G	0.409	0.0258	0.0035	1.60214e-12	54.338
rs6882076	5	156390297	C	0.6662	0.0286	0.0035	1.51286e-15	66.7722
rs6995541	8	10671260	G	0.3219	0.0265	0.0037	1.34307e-12	51.2966
rs719726	6	127414801	T	0.529	0.0199	0.0035	2.48599e-08	32.3273
rs7248104	19	7224431	A	0.4169	-0.0222	0.0034	5.04499e-10	42.6332
rs731839	19	33899065	A	0.6583	-0.0224	0.0036	2.651e-09	38.716
rs7350481	11	116586283	C	0.90237	-0.2254	0.0066	1e-200	1166.33
rs749671	16	31088347	A	0.3945	-0.0211	0.0034	6.10604e-10	38.513
rs8077889	17	41878166	C	0.2441	0.0252	0.0042	9.87893e-09	36
rs948690	11	116529468	C	0.3047	-0.0306	0.0052	6.56599e-09	34.6287
rs9686661	5	55861786	T	0.1768	0.0379	0.0044	2.54097e-16	74.1947
rs998584	6	43757896	A	0.5145	0.0293	0.0037	3.42373e-15	62.7093
HDL-C
rs10019888	4	26062990	G	0.1636	-0.027	0.0046	4.90095e-08	34.4518
rs10087900	8	144303418	A	0.4393	-0.0231	0.0036	2.174e-09	41.1736
rs102275	11	61557803	C	0.372	-0.0391	0.0035	6.40472e-28	124.801
rs103294	19	54797848	T	0.186	0.0523	0.0044	3.99485e-30	141.286
rs10468017	15	58678512	T	0.2757	0.1179	0.0038	1.2106e-188	962.632
rs1047891	2	211540507	A	0.3021	-0.0269	0.0039	8.72991e-10	47.5746
rs10761771	10	65230164	C	0.467	0.0198	0.0034	4.12003e-09	33.9135
rs10808546	8	126495818	T	0.4459	0.0409	0.0034	4.10582e-30	144.707
rs11045163	12	20463526	G	0.4063	0.0217	0.0035	3.19602e-09	38.44
rs11065987	12	112072424	G	0.4222	-0.0222	0.0035	1.22501e-09	40.2318
rs11765979	7	130445877	C	0.4578	0.0412	0.0048	3.111e-17	73.6736
rs11789603	9	107647019	T	0.08971	0.06	0.006	3.69488e-21	100
rs12133576	1	93816400	G	0.6451	-0.0243	0.0035	6.15035e-11	48.2033
rs12145743	1	156700651	G	0.3311	0.0203	0.0036	1.80302e-08	31.7971
rs12412743	10	114045333	T	0.153	-0.0291	0.0045	1.30701e-09	41.8178
rs12740374	1	109817590	T	0.2124	0.0343	0.0041	1.68694e-15	69.9875
rs12748152	1	27138393	T	0.07124	-0.0506	0.0062	9.73644e-16	66.6067
rs12801636	11	65391317	A	0.2243	0.0235	0.0042	3.14702e-08	31.3067
rs13076253	3	131751775	C	0.1478	-0.0283	0.0048	4.96101e-09	34.7609
rs13099479	3	52677478	A	0.08971	0.036	0.0062	1.81899e-08	33.7149
rs13107325	4	103188709	T	0.07784	-0.0708	0.0078	1.06488e-15	82.3905
rs13702	8	19824492	C	0.3127	0.1058	0.0038	1.27938e-160	775.183
rs1515110	2	227122216	T	0.6187	-0.0323	0.0035	8.03711e-18	85.1665
rs1689797	1	182150978	A	0.3021	-0.0358	0.0036	2.85167e-21	98.892
rs16942887	16	67928042	A	0.1332	0.0831	0.0051	8.28133e-54	265.498
rs16965220	16	57065121	A	0.2982	0.0219	0.0037	7.90897e-09	35.0336
rs17145738	7	72982874	T	0.1174	0.0408	0.0053	4.95222e-13	59.2609
rs17173637	7	150529449	C	0.09763	-0.0363	0.0057	1.89898e-08	40.5568
rs181360	22	21928916	G	0.1992	-0.0376	0.0042	9.23847e-18	80.1451
rs1866956	8	19748921	T	0.6755	0.0217	0.0037	7.96398e-10	34.3966
rs1877031	17	37814080	A	0.6755	0.0336	0.0036	1.20393e-19	87.1111
rs1883025	9	107664301	T	0.2427	-0.0698	0.0041	1.49589e-65	289.83
rs1936800	6	127436064	T	0.4723	-0.02	0.0034	3.05499e-10	34.6021
rs1980493	6	32363215	C	0.1227	-0.0318	0.0048	3.764e-10	43.8906
rs2013208	3	50129399	T	0.5053	0.0254	0.0036	8.91661e-12	49.7809
rs205262	6	34563164	G	0.2665	-0.0283	0.0039	3.87793e-13	52.6555
rs2066714	9	107586753	C	0.1201	0.0453	0.0071	7.25805e-10	40.708
rs2075650	19	45395619	G	0.1266	-0.0554	0.0051	9.71628e-26	117.999
rs2241210	12	109950144	G	0.5528	0.0332	0.0035	2.48886e-20	89.9788
rs2241770	16	56866196	C	0.1029	-0.0989	0.0057	6.78422e-60	301.053
rs2250802	10	113921354	A	0.6807	-0.034	0.0038	2.02209e-17	80.0554
rs2278236	19	8431581	A	0.5435	0.0331	0.0035	3.18493e-18	89.4376
rs2288912	19	45449199	G	0.4987	0.0297	0.0036	7.14825e-15	68.0625
rs2290547	3	47061183	A	0.2111	-0.0297	0.0046	3.69003e-09	41.6867
rs2293889	8	116599199	G	0.5871	0.0312	0.0035	4.27071e-17	79.4645
rs2293889	8	116599199	G	0.5871	0.0312	0.0035	4.27071e-17	79.4645
rs2454722	12	123171218	G	0.1451	0.0351	0.0044	3.30826e-14	63.6369
rs2602836	4	100014805	G	0.5726	-0.0192	0.0034	4.96398e-08	31.8893
rs2606736	3	11400249	T	0.6055	-0.0246	0.0043	4.79899e-08	32.729
rs2642438	1	220970028	G	0.7454	0.0303	0.0039	7.78037e-14	60.3609
rs2925979	16	81534790	C	0.7045	0.0351	0.0037	1.32099e-19	89.9934
rs3741414	12	57844049	T	0.1913	0.0296	0.004	6.09537e-14	54.76
rs3822072	4	89741269	A	0.4881	-0.0251	0.0034	4.05789e-12	54.4991
rs3847502	11	47333685	A	0.314	0.048	0.0036	3.30598e-38	177.778
rs3861397	6	139828916	G	0.3417	-0.024	0.0036	8.4004e-11	44.4444
rs4142995	7	17919258	T	0.3839	-0.0263	0.0037	9.36483e-12	50.5252
rs4148005	17	66882466	G	0.2995	-0.0283	0.0036	5.74249e-14	61.7971
rs4240624	8	9184231	A	0.9248	0.0818	0.0058	1.32312e-45	198.907
rs424346	15	59010962	T	0.04881	0.0679	0.0113	4.84005e-08	36.1063
rs4379922	12	125351116	C	0.3496	0.0247	0.0036	9.55873e-12	47.0748
rs4465830	20	44585420	G	0.2018	-0.0597	0.0044	5.17488e-40	184.096
rs4650994	1	178515312	A	0.4828	-0.021	0.0034	6.69607e-09	38.1488
rs4660293	1	40028180	G	0.2361	-0.0353	0.004	2.86286e-18	77.8806
rs4846914	1	230295691	A	0.5844	0.0479	0.0034	3.51318e-41	198.478
rs4917014	7	50305863	G	0.3404	0.0222	0.0036	1.02601e-08	38.0278
rs492571	15	44211273	C	0.04222	-0.0663	0.009	1.26503e-12	54.2678
rs4939883	18	47167214	C	0.8193	0.0799	0.0045	1.79597e-66	315.26
rs4969178	17	76388202	G	0.6266	0.0263	0.0035	1.53215e-12	56.4645
rs4983559	14	105277209	A	0.6227	-0.0197	0.0036	9.56511e-09	29.9452
rs499974	11	75455021	A	0.1755	-0.0263	0.0044	1.12001e-08	35.7278
rs6031587	20	43038249	T	0.0686	-0.0488	0.0074	1.91902e-09	43.4887
rs633695	15	58725839	G	0.285	0.0885	0.0054	7.81988e-58	268.596
rs6450176	5	53298025	A	0.2784	-0.0254	0.0039	6.87496e-10	42.4168
rs6567160	18	57829135	C	0.2309	-0.0257	0.0041	2.91803e-09	39.2915
rs676210	2	21231524	A	0.2309	0.066	0.004	2.34477e-54	272.25
rs6805251	3	119560606	C	0.6187	-0.02	0.0035	1.33199e-08	32.6531
rs686030	9	15304782	A	0.8588	0.055	0.0049	4.2924e-27	125.989
rs687339	3	135932359	T	0.7665	-0.0316	0.0042	7.10722e-13	56.6077
rs702485	7	6449272	G	0.4499	0.0243	0.0034	6.4506e-12	51.0804
rs7112577	11	117044603	G		0.0826	0.0129	2.34002e-10	40.9997
rs7306660	12	125327384	A	0.3694	-0.0345	0.0036	3.34118e-19	91.8403
rs731839	19	33899065	A	0.6583	0.022	0.0037	3.44096e-09	35.3543
rs737337	19	11347493	C	0.0686	-0.0565	0.0061	4.56352e-17	85.7901
rs7607980	2	165551201	C	0.1491	0.0447	0.0052	1.80717e-15	73.8939
rs838876	12	125259888	G	0.6741	-0.0493	0.0039	7.32487e-33	159.796
rs9457931	6	160929904	G	0.0686	-0.0552	0.0073	7.29625e-13	57.1785
rs964184	11	116648917	C		0.1065	0.0071	6.08555e-48	225
rs970548	10	46013277	C	0.277	0.0258	0.0039	1.706e-10	43.7633
rs998584	6	43757896	A	0.5145	-0.026	0.0038	2.26882e-11	46.8144
rs9989419	16	56985139	G	0.595	0.1473	0.0036	1e-200	1674.17
APO-A1
rs10184004	2	165508389	T	0.4061	0.0214133	0.00384852	5.60003e-09	30.9585
rs1047891	2	211540507	A	0.314995	-0.0245086	0.00407088	4.49997e-09	36.246
rs1065853	19	45413233	T	0.080584	0.0912195	0.00697406	9.30037e-42	171.082
rs1077835	15	58723426	G	0.219721	0.119876	0.00456905	1.69824e-157	688.355
rs112001035	17	66823805	A	0.059725	-0.0527422	0.00813	2.80001e-10	42.0858
rs112495680	6	34223098	G	0.133419	-0.0356676	0.00558266	1.29999e-10	40.8193
rs11671872	19	11265020	A	0.412466	0.0250187	0.00386749	1.6e-10	41.8477
rs117687565	18	47147524	T	0.012015	0.12845	0.017971	3.19963e-12	51.0886
rs11789603	9	107647019	T	0.108813	0.059128	0.00608504	2.09991e-21	94.419
rs1260326	2	27730940	C	0.603982	-0.0388803	0.00386321	5.70033e-23	101.289
rs12904367	15	58547878	A	0.141255	0.0339997	0.00553299	6.4e-10	37.7599
rs12976739	19	8461663	A	0.396152	0.0256089	0.00388249	7.50067e-12	43.5072
rs12977604	19	45442528	G	0.499958	0.045962	0.00402901	2.19989e-31	130.137
rs13107325	4	103188709	T	0.074284	-0.0691371	0.00720567	3.19963e-23	92.0606
rs1321257	1	230305312	A	0.613219	0.0471615	0.00387787	2.80027e-35	147.907
rs139915535	8	19766233	G	0.018003	-0.119137	0.0142572	2.09991e-18	69.8272
rs148063610	10	45998984	C	0.763377	-0.0348625	0.00454019	1e-14	58.9616
rs15285	8	19824667	T	0.286536	0.0818847	0.00418142	8.60003e-87	383.493
rs174578	11	61605499	A	0.350972	-0.0418608	0.00395264	3.59998e-28	112.161
rs17696736	12	112486818	G	0.430239	-0.018647	0.003821	4.90004e-08	23.8157
rs1800961	20	43042364	T	0.030197	-0.12264	0.0110415	3.40017e-28	123.37
rs193084249	1	26987646	G	0.023362	-0.0967772	0.0127715	2.90001e-14	57.4199
rs2043085	15	58680954	C	0.61268	-0.109937	0.00387605	5.90201e-181	804.468
rs2066714	9	107586753	C	0.128934	0.0367003	0.00561927	1e-11	42.6559
rs2176040	2	227092802	G	0.646743	-0.0294126	0.00394465	1.59993e-15	55.5968
rs2236252	20	17597531	T	0.167034	-0.0307677	0.00506121	3.69999e-10	36.9557
rs2298428	22	21982892	T	0.182554	-0.0407307	0.00489623	1.99986e-17	69.2022
rs235314	21	46271452	T	0.532685	-0.0208265	0.00378849	4.79999e-08	30.2204
rs2494748	14	105258892	T	0.616244	-0.0222741	0.00389388	1.79999e-09	32.7217
rs2642438	1	220970028	G	0.703836	0.0356997	0.00413949	8.30042e-19	74.3765
rs267738	1	150940625	G	0.219647	0.0337148	0.00456104	1.20005e-14	54.6403
rs2737214	8	116624987	G	0.558518	0.0343437	0.00383632	1.99986e-18	80.1428
rs2740488	9	107661742	C	0.265313	-0.0501257	0.00429275	1.10002e-32	136.348
rs2781752	19	54819630	A	0.318159	0.0266432	0.00409164	4.19952e-12	42.4012
rs2792735	10	113921825	A	0.720334	-0.0403616	0.00421006	5.90065e-23	91.9095
rs2925979	16	81534790	C	0.69893	0.0299799	0.00410879	1.39991e-14	53.2393
rs35135293	2	20363666	T	0.516746	-0.0286024	0.0037984	1.50003e-14	56.7027
rs35184771	11	47475189	T	0.352775	-0.036632	0.00394612	3.10027e-20	86.1749
rs36057735	6	31319923	G	0.199037	-0.0356608	0.00473558	5.00035e-14	56.7069
rs3735687	7	1066297	G	0.42282	-0.0231436	0.00384252	7.10003e-09	36.2768
rs3764261	16	56993324	A	0.324423	0.173869	0.00402868	1e-200	1862.6
rs3768321	1	40035928	T	0.19653	-0.0407124	0.00476389	7.00003e-19	73.0348
rs4239651	20	46340596	C	0.794244	0.0364361	0.00467909	6.09958e-16	60.6375
rs4240624	8	9184231	A	0.909226	0.10037	0.00658273	4.00037e-53	232.485
rs4759375	12	123796238	T	0.084878	0.0402304	0.00696442	2.19999e-08	33.3687
rs4969141	17	76391653	T	0.489523	0.0209724	0.00379237	2.19999e-08	30.5826
rs4986970	16	67976320	T	0.033916	-0.0738551	0.0104562	3.10027e-13	49.89
rs559355	11	75451281	T	0.157985	-0.0629938	0.00519717	6.59933e-34	146.914
rs583104	1	109821307	T	0.773381	-0.0282516	0.00450847	1.09999e-10	39.267
rs59347135	8	19750044	G	0.045804	-0.0636132	0.00929643	6.4998e-12	46.8233
rs60847460	10	113983758	T	0.143326	-0.0375834	0.00541482	7.19946e-12	48.1753
rs61805076	1	182154990	C	0.334061	-0.0261245	0.00400223	2.60016e-11	42.6081
rs61941676	12	125324798	A	0.127214	-0.0553923	0.00581321	7.39946e-22	90.796
rs62101704	18	47134250	A	0.013683	-0.090652	0.0165612	1.2e-08	29.962
rs625145	11	116727936	T	0.188126	0.0738089	0.00483169	4.79954e-56	233.356
rs638714	1	62906489	T	0.345931	-0.0457692	0.00398618	2.09991e-31	131.836
rs6606717	12	109873227	C	0.523163	0.0305316	0.00377624	2.70023e-16	65.3702
rs676210	2	21231524	A	0.205765	0.0563524	0.0046608	8.19974e-33	146.185
rs686030	9	15304782	A	0.859547	0.0439629	0.00544348	1.99986e-16	65.2258
rs72836561	17	41926126	T	0.031483	-0.127577	0.0108251	1.50003e-33	138.893
rs737338	19	11347657	T	0.035188	-0.118196	0.0102606	1.9002e-32	132.697
rs7388248	8	144305353	C	0.27689	0.0278722	0.00424161	2.49977e-11	43.1798
rs75911530	16	57049137	A	0.032886	-0.139409	0.0111229	5.10035e-38	157.089
rs7810507	7	130437476	A	0.281086	-0.0232741	0.00420135	2.1e-08	30.688
rs7956099	12	103556109	C	0.474977	-0.0224185	0.00380358	1.40001e-09	34.7399
rs8058512	16	57151796	T	0.72404	-0.0239049	0.00423367	1.89998e-08	31.8816
rs838876	12	125259888	G	0.681444	-0.0380492	0.00411307	2.29985e-22	85.5774
rs9304381	18	47158234	T	0.818411	0.0937144	0.00490561	2.70023e-83	364.944
rs941507	14	24759319	C	0.460822	-0.0203483	0.00380192	1.89998e-08	28.6451
rs9471972	6	42915021	A	0.53618	0.0228491	0.00378923	2.80001e-09	36.361
rs9491697	6	127456122	G	0.463611	-0.0210119	0.00380697	3.2e-08	30.4629
rs967645	17	26713970	T	0.516501	-0.0275007	0.00377934	2.19989e-12	52.9487
rs9884390	4	69373407	C	0.234045	0.0249437	0.00451725	6.69993e-09	30.4911
APO-B
rs10096633	8	19830921	T	0.123912	-0.0399066	0.00625157	3.50026e-11	40.7485
rs102275	11	61557803	C	0.349784	-0.0393977	0.00431288	5.19996e-21	83.4463
rs10260606	7	44584551	C	0.182659	0.0326945	0.00532662	2.39999e-10	37.6744
rs10410835	19	45358353	C	0.523084	0.0500465	0.00417311	1.10002e-34	143.823
rs10504255	8	59398461	A	0.662963	-0.0265725	0.0043792	1.09999e-10	36.8193
rs1065853	19	45413233	T	0.080584	-0.450878	0.00759207	1e-200	3526.94
rs1081105	19	45412955	C	0.027622	0.167529	0.0125886	8.10028e-42	177.103
rs10842724	12	9172646	C	0.412905	0.0243935	0.00420531	4.60002e-08	33.6475
rs111278137	19	45215081	A	0.021615	-0.113569	0.0146505	2.80027e-14	60.0917
rs11206517	1	55526428	G	0.033009	0.0941849	0.0115436	2.90001e-16	66.5702
rs112875651	8	126506694	A	0.392383	-0.0666955	0.00428309	4.19952e-58	242.482
rs115478735	9	136149711	T	0.18331	0.0564133	0.00533528	4.19952e-27	111.802
rs115740542	6	26123502	C	0.073599	-0.0489562	0.007935	1.09999e-09	38.0646
rs11601507	11	5701074	A	0.069166	0.0406972	0.0080349	4.09996e-08	25.6548
rs12151108	19	11197261	A	0.119677	-0.158559	0.00633566	5.29663e-141	626.323
rs12740374	1	109817590	T	0.221059	-0.115805	0.00496122	1.69824e-122	544.851
rs12804228	11	126260684	G	0.084719	0.0563956	0.00746469	2.49977e-13	57.0778
rs12916	5	74656539	C	0.400342	0.0592854	0.00421018	5.10035e-46	198.287
rs1293261	1	25713234	T	0.525195	0.0249194	0.00412416	3.69999e-10	36.5094
rs1499279	5	52106278	G	0.04162	-0.0587026	0.0103646	4.39997e-08	32.0782
rs1500188	5	122827953	G	0.450398	-0.0228087	0.00415328	1.6e-08	30.1591
rs1883711	20	39179822	C	0.0312	0.10699	0.0121173	1.29987e-19	77.9605
rs2107449	7	21488929	G	0.379853	0.0219338	0.00425634	4.90004e-08	26.5555
rs247616	16	56989590	T	0.32471	-0.0563411	0.00440896	4.10015e-37	163.297
rs2495477	1	55518467	G	0.393807	-0.0325954	0.00430629	1.10002e-14	57.2936
rs2569550	19	11228745	C	0.593316	0.0360741	0.00420374	2.70023e-17	73.6409
rs261290	15	58678720	C	0.654642	-0.0536178	0.00434758	5.10035e-36	152.098
rs2618566	20	17844684	T	0.660287	-0.0239549	0.0043551	3.09999e-09	30.2547
rs2737245	8	116658583	T	0.278598	-0.0274756	0.00461044	4e-09	35.5148
rs28807203	19	45173951	C	0.049209	-0.11874	0.00955892	5.00035e-36	154.304
rs34042070	16	72101525	G	0.18698	0.0450484	0.0053106	5.79963e-18	71.9568
rs35596121	13	32947133	C	0.712157	0.0269396	0.00472179	3.40001e-09	32.5513
rs3777411	6	160476945	T	0.150744	-0.0487347	0.00576481	1.59993e-17	71.4672
rs4299376	2	44072576	T	0.676279	-0.0479627	0.00441651	5.10035e-28	117.937
rs4665972	2	27598097	C	0.604608	-0.0377519	0.00424124	1.69981e-19	79.2304
rs4704834	5	156443066	G	0.644037	0.045538	0.00430187	2.49977e-26	112.056
rs4935356	6	32412388	A	0.244148	0.0314433	0.00508289	1.89998e-09	38.2679
rs553427	1	234852760	T	0.517038	0.0309865	0.00412434	8.00018e-15	56.4464
rs55714927	17	7080316	T	0.191001	-0.0284884	0.00524506	2.69998e-08	29.5009
rs56325564	17	45766771	A	0.482712	0.033061	0.00415564	2.29985e-16	63.2931
rs58542926	19	19379549	T	0.074402	-0.114404	0.00784686	1.10002e-47	212.564
rs633695	15	58725839	G	0.29236	0.040241	0.00455195	1.10002e-17	78.1524
rs653178	12	112007756	T	0.51605	0.0240429	0.00413175	4.09996e-09	33.8615
rs6601299	8	9184691	C	0.899273	0.0392362	0.00686012	4.79999e-09	32.7123
rs6602909	13	114551993	C	0.328949	0.0266122	0.0043942	6.4e-10	36.6777
rs6920309	6	16134247	T	0.456844	-0.0246427	0.00415297	3.79997e-09	35.2094
rs693	2	21232195	A	0.520903	0.0881127	0.00412539	2.30144e-105	456.191
rs72631343	17	67191270	G	0.129021	-0.0437881	0.00615447	2.99985e-13	50.621
rs72694391	14	24874026	C	0.482099	0.0245627	0.00413924	8.60003e-10	35.2136
rs72848251	6	32601288	A	0.19466	0.0515684	0.00534664	5.50047e-20	93.0262
rs7534572	1	62999675	G	0.647484	0.0423139	0.0043099	1.59993e-24	96.3899
rs7610507	3	136538191	G	0.786511	0.0283053	0.00504235	1.6e-08	31.5115
rs7707394	5	74472939	A	0.357078	0.0381423	0.00429682	1.20005e-18	78.7988
rs8103315	19	45254168	A	0.135789	0.0489447	0.00618423	1.29987e-16	62.6383
rs9616847	22	50868669	T	0.388281	0.0244091	0.00425162	1.89998e-08	32.9606
rs964184	11	116648917	C	0.867255	-0.0761792	0.00607905	1.69981e-38	157.037
Abbreviations: SNP, single-nucleotide polymorphisms；Chr, chromosome; Pos, position.

## Sheet: Table S5
Table S5. Characteristics of lipid-lowering genetics variants in target genes
SNP	Effect allele	Other allele	Effect allele frequency	beta	se	P-value	F-statistic
LDL-C, TG, HDL-C
HMGCR
rs10515198	A	G	0.1029	0.0599	0.0061	5.98963e-22	96.426
rs12173076	G	T	0.1227	0.0654	0.0056	2.33024e-27	136.389
rs12916	C	T	0.4314	0.0733	0.0038	7.79112e-78	372.084
rs3857388	C	T	0.128	0.0421	0.0059	2.2009e-11	50.9167
rs7711235	G	A	0.2678	0.0375	0.0063	4.99701e-10	35.4308
PCSK9
rs10493176	G	T	0.1148	-0.0776	0.0102	2.53513e-14	57.8793
rs11206510	C	T	0.1544	-0.0831	0.005	2.38013e-53	276.224
rs11206514	A	C	0.6108	0.0507	0.0041	9.94947e-33	152.914
rs11583974	A	G	0.03034	0.0646	0.0117	3.95103e-09	30.4855
rs11591147	T	G	0.01715	-0.497	0.018	8.57038e-143	762.373
rs12067569	A	G	0.0343	0.0885	0.01	1.96607e-17	78.3225
rs2479394	A	G	0.715	-0.0386	0.0041	1.58416e-19	88.6353
rs2479409	A	G	0.6675	-0.0642	0.0041	2.51478e-50	245.19
rs2495477	G	A	0.17	-0.064	0.0054	7.2845e-30	140.466
rs572512	T	C	0.3456	0.0478	0.0047	5.30884e-26	103.433
rs585131	T	C	0.8153	0.0637	0.005	2.69898e-35	162.308
NPC1L1
rs2073547	G	A	0.19	0.05	0.0049	1.92309e-21	97.97
rs217386	A	G	0.41	-0.04	0.0038	1.20393e-19	91.25
ABCG5/ABCG8
rs10208987	G	T	0.09	-0.05	0.0068	2.35885e-12	54.0657
rs1025447	C	T	0.16	0.04	0.0048	3.78181e-16	69.4444
rs17424122	A	T	0.07	0.06	0.0091	5.40256e-12	43.473
rs4148177	A	G	0.43	-0.04	0.0051	1.15213e-11	61.5148
rs4148218	A	G	0.19	-0.04	0.0047	6.75927e-21	72.431
rs4953023	A	G	0.08	-0.13	0.0074	1.72584e-66	308.619
rs6544713	C	T	0.71	-0.08	0.0041	4.84284e-83	380.726
APOB
rs113588790	T	C	0.02	0.09	0.0144	3.93496e-09	39.0625
rs11685356	T	C	0.23	0.05	0.0042	1.21199e-31	141.723
rs12691202	T	C	0.05	-0.1	0.0114	8.22243e-19	76.9468
rs12720796	C	A	0.02	0.09	0.0141	1.68e-10	40.7424
rs12720842	C	T	0.02	0.1	0.0116	1.87715e-15	74.3163
rs1367117	A	G	0.29	0.12	0.004	9.48418e-183	900
rs17398765	G	A	0.07	0.09	0.0076	3.53671e-32	140.235
rs3791981	G	A	0.12	-0.09	0.0067	2.03376e-41	180.441
rs4665788	C	T	0.77	-0.07	0.0042	1.11712e-52	277.778
rs515135	C	T	0.78	0.14	0.0048	1.08893e-178	850.694
rs533617	C	T	0.05	-0.14	0.0098	9.6272e-45	204.082
rs6725189	T	G	0.23	-0.06	0.0045	5.62859e-40	177.778
rs6754295	G	T	0.26	-0.06	0.0042	1.63983e-47	204.082
rs6756743	T	C	0.04	0.06	0.0092	4.96798e-09	42.5331
rs7567653	A	G	0.04	-0.11	0.0112	3.36822e-26	96.4605
LDLR
rs12052058	T	G	0.25	-0.08	0.0043	9.66496e-62	346.133
rs12983316	G	A	0.17	0.05	0.0052	7.44389e-22	92.4556
rs1799898	T	C	0.15	-0.03	0.0054	1.962e-09	30.8642
rs2738464	C	G	0.87	0.04	0.0061	2.72703e-10	42.9992
rs3786721	C	T	0.54	-0.05	0.0038	2.89001e-31	173.13
rs379309	T	C	0.5	-0.03	0.0039	1.39091e-13	59.1716
rs5742911	G	A	0.27	-0.06	0.0057	4.82948e-24	110.803
rs6511720	T	G	0.1	-0.22	0.0061	1e-200	1300.73
rs688	T	C	0.45	0.05	0.0037	1.01088e-43	182.615
rs7251031	G	T	0.29	0.05	0.0046	6.23591e-23	118.147
rs73015030	A	G	0.03	-0.15	0.0148	2.61577e-22	102.721
rs892114	G	A	0.77	-0.04	0.0047	7.62957e-13	72.431
LPL
rs117604010	A	G	0.02	-0.14	0.017	3.11172e-15	67.8201
rs117910839	A	T	0.04	-0.14	0.0141	7.07131e-20	98.5866
rs12678919	G	A	0.12	-0.17	0.0056	1.8197e-199	921.556
rs1441771	T	C	0.16	-0.07	0.0043	1.60509e-50	265.008
rs1534649	T	G	0.45	-0.03	0.0035	1.74502e-15	73.4694
rs1899351	A	G	0.01	0.12	0.0156	2.04503e-12	59.1716
rs283	T	C	0.23	0.04	0.0044	1.70412e-16	82.6446
rs301	C	T	0.43	-0.11	0.0039	1.86209e-167	795.529
rs4557718	C	T	0.13	0.06	0.0059	3.26437e-24	103.419
rs4922116	A	G	0.15	-0.04	0.0044	8.45668e-24	82.6446
rs4922119	T	C	0.45	-0.07	0.0034	1.66994e-95	423.875
rs6586872	G	A	0.74	0.03	0.0038	4.08602e-19	62.3269
rs7003579	C	T	0.79	-0.03	0.004	4.71596e-10	56.25
rs7016529	C	T	0.01	0.19	0.014	3.57026e-35	184.184
rs894210	A	G	0.56	-0.07	0.0033	2.93968e-89	449.954
ANGPTL3
rs12749263	C	T	0.26	0.03	0	2.55094e-15	61.56
rs13375691	T	C	0.07	-0.05	0.01	2.53688e-16	69.92
rs4587594	A	G	0.31	-0.07	0	3.50268e-82	393.17
APOC3
rs11216164	A	G	0.36	-0.03	0	2.12422e-17	86.59
rs12294259	T	C	0.06	0.22	0.01	1.79061e-200	1007.37
rs1263167	G	A	0.18	-0.04	0	5.59242e-17	74.52
rs1729410	C	G	0.43	-0.04	0	9.19179e-25	106.97
rs180326	T	G	0.64	-0.08	0	6.26614e-108	543.15
rs2075292	T	G	0.85	-0.1	0.01	6.42392e-86	421.07
rs2187126	G	A	0.05	-0.05	0.01	2.90269e-15	61.93
rs4417316	T	C	0.09	-0.05	0.01	5.39759e-19	77.37
rs5110	A	C	0.06	0.16	0.01	2.13698e-34	158.27
rs7943309	A	G	0.04	-0.06	0.01	1.15505e-11	48.36
rs888246	T	C	0.08	0.07	0.01	8.98669e-31	148.59
rs9326246	G	C	0.91	-0.22	0.01	1e-200	1165.58
CETP
rs11076174	C	T	0.1	-0.18	0.0075	2.28034e-127	576
rs1138429	T	A	0.1	-0.12	0.0065	9.52138e-66	340.828
rs117040820	T	C	0.01	0.18	0.0216	2.231e-14	69.4444
rs12446515	T	C	0.29	0.25	0.0051	1e-200	2402.92
rs12446867	T	G	0.26	-0.03	0.0042	1.83105e-16	51.0204
rs12597002	A	C	0.28	-0.08	0.0039	1.1298e-102	420.776
rs12708967	C	T	0.2	-0.19	0.0047	1e-200	1634.22
rs12720917	C	T	0.14	0.1	0.0055	5.88979e-68	330.579
rs12928552	G	A	0.04	0.05	0.0077	2.169e-09	42.1656
rs12934552	G	A	0.13	-0.05	0.0054	8.70763e-24	85.7339
rs13306677	A	G	0.1	0.09	0.0057	1.35207e-50	249.307
rs150348	C	A	0.63	-0.02	0.0035	7.40798e-10	32.6531
rs17370142	T	G	0.12	0.03	0.0059	1.18796e-11	25.8546
rs1875236	A	G	0.1	0.06	0.0065	1.44511e-18	85.2071
rs1991515	T	C	0.46	0.02	0.0037	5.62199e-10	29.2184
rs247615	G	A	0.22	-0.08	0.0044	2.93495e-62	330.579
rs289714	A	G	0.79	0.21	0.005	1e-200	1764
rs289719	C	T	0.67	-0.11	0.0039	5.37032e-173	795.529
rs289723	A	C	0.25	-0.02	0.0038	4.07897e-09	27.7008
rs289726	C	T	0.65	-0.04	0.0037	1.26999e-22	116.874
rs289745	A	C	0.6	0.03	0.0041	2.27982e-20	53.5396
rs289748	G	A	0.48	-0.04	0.005	6.62827e-17	64
rs289751	A	G	0.96	-0.1	0.0103	8.81455e-25	94.2596
rs291040	C	T	0.34	-0.03	0.0037	8.20918e-17	65.7414
rs3794650	C	T	0.17	-0.07	0.005	9.84011e-41	196
rs3829502	A	G	0.39	0.05	0.0051	1.45613e-20	96.1169
rs4329913	C	T	0.77	0.04	0.0057	1.40508e-11	49.2459
rs5880	C	G	0.06	-0.31	0.009	1e-200	1186.42
rs5883	T	C	0.06	0.12	0.0084	1.75711e-31	204.082
rs7198642	G	T	0.17	0.04	0.0043	3.06196e-14	86.5333
rs7204290	A	G	0.3	-0.03	0.0038	1.47911e-14	62.3269
rs7499911	G	A	0.06	0.06	0.0111	1.25701e-08	29.2184
rs9938160	C	T	0.25	0.06	0.0053	3.1703e-25	128.159
rs9989419	G	A	0.6	0.15	0.0036	1e-200	1736.11
Apo-A1, Apo-B
HMGCR
rs2006760	G	C	0.2	0.03	0.00518275	9.3e-09	32.82
rs12916	C	T	0.4	0.06	0.00421018	5.1e-46	198.28
rs17562686	T	C	0.09	0.04	0.00711565	1.8e-10	39.7
rs151000110	A	G	0.06	0.08	0.00890352	3e-21	88.2
PCSK9
rs199717562	G	A	0.19	-0.06	0.00554194	1.9e-26	113.06
rs72660539	A	G	0.14	0.04	0.00604702	1.8e-09	34.89
rs17111503	G	A	0.27	0.04	0.00467794	6e-16	63.97
rs11591147	T	G	0.02	-0.32	0.0157124	3.6e-98	426.33
rs11206513	T	C	0.6	0.04	0.00425728	2.9e-17	70.28
rs472495	T	G	0.65	0.03	0.00431624	2.4e-16	64.88
rs11206517	G	T	0.03	0.09	0.0115436	2.9e-16	66.57
rs10493176	G	T	0.08	-0.05	0.00782755	3.3e-10	41.12
NPC1L1
rs10260606	C	G	0.18	0.03	0.00532662	2.4e-10	37.67
ABCG5/ABCG8
rs4549146	C	T	0.45	-0.03	0.00415842	1.4e-10	43.38
rs115445558	C	G	0.07	-0.08	0.00831692	5.5e-23	97.64
rs4299376	T	G	0.68	-0.05	0.00441651	5.1e-28	117.93
rs7598542	C	G	0.21	-0.04	0.00508691	7.6e-15	54.39
APOB
rs7594393	C	T	0.26	0.04	0.00473402	5.2e-17	63.98
rs80169634	A	G	0.05	-0.06	0.00963011	3.2e-11	44.22
rs10198175	G	A	0.89	-0.05	0.00669006	3.1e-16	61.63
rs56296027	C	T	0.22	-0.06	0.00495364	5.7e-35	143.6
rs140798831	C	T	0.66	-0.04	0.00435468	2.2e-21	87.69
rs369226260	A	T	0.17	-0.04	0.00555355	1.2e-13	53.1
rs1801701	T	C	0.1	0.04	0.00694845	1.4e-08	29.85
rs693	A	G	0.52	0.09	0.00412539	2.3e-105	456.18
rs533617	C	T	0.04	-0.13	0.0106088	2.9e-35	145.86
rs3791981	G	A	0.08	-0.07	0.0074194	1.1e-19	80.18
rs12691202	T	C	0.04	-0.11	0.0106972	5.8e-26	104.73
rs12720807	T	A	0.12	0.07	0.00647275	2.3e-26	106.49
rs60403635	C	T	0.04	-0.08	0.0101866	1.1e-17	68.53
rs562338	G	A	0.82	0.11	0.00535371	2.3e-95	409.48
rs754524	G	T	0.28	0.07	0.00458133	1.2e-57	245.08
rs377122620	G	T	0.11	0.08	0.00741815	9.7e-25	102.23
rs113588790	T	C	0.04	0.08	0.0104266	2.1e-13	53.24
rs964184	C	G	0.87	-0.08	0.00607905	1.7e-38	157.03
rs11216140	C	T	0.89	-0.05	0.00661463	9.9e-13	48.72
LDLR
rs12983316	G	A	0.16	0.04	0.00561441	6.4e-11	42.72
rs73013166	C	T	0.07	-0.08	0.00827433	1.5e-23	97.89
rs10417443	G	C	0.55	-0.03	0.0041459	6.7e-11	41.07
rs73013176	C	T	0.01	-0.15	0.0198151	1.1e-14	59.03
rs12052200	A	G	0.32	-0.04	0.00444041	7.4e-22	94.76
rs535824581	T	A	0.02	-0.14	0.0162538	2e-19	77.46
rs12151108	A	G	0.12	-0.16	0.00633566	5.3e-141	626.31
rs6511721	A	G	0.52	-0.04	0.00411838	7.4e-26	107.92
rs73015030	A	G	0.04	-0.1	0.01105	3.8e-21	84.91
rs2738447	C	A	0.59	0.04	0.00419817	2.7e-17	73.6
rs79915079	A	G	0.03	-0.09	0.012964	1.1e-13	51.89
rs17249001	A	G	0.09	0.05	0.00757751	1.3e-10	43.15
rs79668907	T	C	0.23	-0.06	0.00524869	8e-27	116.45
rs62129138	A	G	0.16	0.03	0.00567378	1.5e-09	36.35
rs145790091	A	T	0.37	-0.05	0.00432685	7.7e-35	150.66
rs146576912	T	C	0.06	-0.11	0.00955469	1e-29	123.45
LPL
rs13702	C	T	0.29	-0.03	0.00456112	1.3e-11	39.3
APOC3
rs964184	C	G	0.87	-0.08	0.00607905	1.7e-38	157.03
rs11216140	C	T	0.89	-0.05	0.00661463	9.9e-13	48.72
ANGPTL3
rs12239737	A	T	0.33	-0.04	0.00443142	1.2e-25	101.59
rs1168100	C	T	0.3	0.03	0.00450119	3e-11	41.4
CETP
rs1968493	G	A	0.7	0.06	0.0041063	4.6e-46	194.65
rs28567490	A	G	0.07	0.06	0.00736165	2.8e-14	57.43
rs185334549	G	C	0.02	0.08	0.0136939	3.1e-08	32.9
rs11640954	A	G	0.2	0.05	0.00475116	7.3e-26	108.57
rs9972789	T	C	0.27	-0.03	0.00431155	2.1e-09	34.76
rs1865834	G	A	0.45	0.03	0.00392919	6.1e-19	77.71
rs148931404	A	G	0.02	0.08	0.0128188	2.1e-10	40.6
rs1138429	T	A	0.12	-0.07	0.00595184	1.2e-33	146.11
rs59515242	A	C	0.19	-0.06	0.00487227	1e-40	177.71
rs8044804	G	A	0.27	-0.03	0.00424525	2.1e-11	43.2
rs72786781	A	T	0.03	0.13	0.0122887	6.5e-29	115.73
rs9938413	T	C	0.12	0.07	0.005794	1.2e-32	141.58
rs9938160	C	T	0.31	0.06	0.00426055	6.7e-52	220.97
rs247615	G	A	0.22	-0.07	0.00478226	4e-43	191.33
rs72786786	A	G	0.31	0.16	0.00414695	1e-200	1497.87
rs12448528	G	A	0.78	0.13	0.00456791	8.49e-181	811.29
rs147464145	T	C	0.01	0.12	0.0173231	2.9e-11	44.96
rs7200805	C	T	0.97	0.08	0.0114114	1.3e-13	53.8
rs36229787	C	A	0.24	-0.05	0.00452565	1.3e-32	134.46
rs1800776	A	C	0.08	-0.05	0.00707643	4.6e-12	44.07
rs1864163	A	G	0.26	-0.16	0.00429183	1e-200	1444.34
rs4369653	T	C	0.7	0.06	0.00412337	1e-44	190.66
rs11076174	C	T	0.08	-0.11	0.00696055	2.8e-60	258.85
rs5883	T	C	0.05	0.1	0.00849253	2.7e-32	135.07
rs545858676	C	A	0.04	-0.07	0.0120263	2.3e-08	32.13
rs289719	C	T	0.69	-0.09	0.00407078	9.29e-106	463.71
rs56208677	T	C	0.07	0.12	0.00751819	1.4e-59	255.58
rs117427818	T	C	0.05	-0.23	0.00866345	5.9e-152	675.61
rs12708983	C	T	0.04	0.1	0.00964286	1.3e-26	110.32
rs66495554	T	C	0.35	-0.02	0.00405636	3.3e-08	30.09
rs12720917	C	T	0.15	0.06	0.00559966	1.6e-30	130.36
rs12934552	G	A	0.14	-0.06	0.00549109	2.6e-31	125.89
rs172337	C	T	0.93	-0.06	0.00733357	6.8e-15	60.6
rs289751	A	G	0.95	-0.08	0.0090815	1.8e-19	81.56
rs289753	C	T	0.55	-0.04	0.00389569	6.1e-23	93.93
rs7198642	G	T	0.2	0.03	0.00479524	2.1e-13	47.4
rs1875236	A	G	0.1	0.05	0.00622027	9.3e-15	55.11
rs289703	T	C	0.3	-0.03	0.00415165	1.2e-15	67.61
rs200512949	G	A	0.16	0.04	0.00524521	1.8e-11	44.86
rs118117916	G	A	0.01	0.1	0.0186628	1.3e-08	29.05
rs56132500	C	G	0.06	0.05	0.00814542	3.6e-10	37
rs61738710	T	C	0.06	-0.05	0.00769921	3.2e-11	44.88
rs111233885	A	C	0.44	-0.03	0.00445112	2.6e-10	38.43
rs289754	T	C	0.31	-0.03	0.00412721	5.3e-15	57.94
rs1672867	G	A	0.98	0.09	0.0147943	3.7e-10	37.23
rs289727	T	C	0.65	-0.03	0.0039616	6.3e-16	58.5
rs76888401	G	A	0.06	-0.06	0.00824292	4.1e-12	45.53
rs35756276	A	G	0.06	-0.05	0.00790306	8.8e-10	33.8
rs154044	T	C	0.59	-0.02	0.00384799	2.8e-08	27.43
Abbreviations: SNP, single-nucleotide polymorphisms；Chr, chromosome; Pos, position.

## Sheet: Table S6
Table S6. Variance explained by lipid lowering drug target
Drug Target	Lipid	Variance explained
HMGCR	LDL-C	0.0021
PCSK9	LDL-C	0.0044
NPC1L1	LDL-C	0.0006
ABCG5/ABCG8	LDL-C	0.00587093
APOB	LDL-C	0.0198342
LDLR	LDL-C	0.014964
LPL	TG	0.0210177
ANGPTL3	TG	0.00302587
APOC3	TG	0.0224345
CETP	HDL	0.0776576
HMGCR	Apo-B	0.000285083
PCSK9	Apo-B	0.000981541
NPC1L1	Apo-B	0.000327274
ABCG5/ABCG8	Apo-B	0.000376814
APOB	Apo-B	0.000555666
LDLR	Apo-B	0.000371075
LPL	Apo-B	0.000341416
ANGPTL3	Apo-B	0.00136275
APOC3	Apo-B	0.00088201
CETP	Apo-A1	0.0016886
Abbreviations: LDL-C, low density lipoprotein cholesterol; HDL-C ,high density lipoprotein cholesterol; TG ,triglyceride; CETP, cholesteryl ester transfer protein ; HMGCR, HMG-CoA reductase; NPC1L1, Niemann-Pick C1-like protein 1; PCSK9, proprotein convertase subtilisin/kexin type 9; APOB, Apolipoprotein B-100; ABCG5, ATP Binding Cassette Subfamily G Member 5; ABCG8, ATP Binding Cassette Subfamil…

## Sheet: Table S7
Table S7. IVW-MR association between pharmacological targets and CHD
Pharmacological Target	Outcome	N.SNPs	P-value	OR (95%CI)
ABCG5/ABCG8	CHD	6	7.73591e-12	2.61 (1.98, 3.44)
ANGPTL3		3	0.165	0.78 (0.54, 1.11)
APOB		14	2.22807e-05	1.38 (1.19, 1.59)
APOC3		12	2.85358e-14	1.68 (1.47, 1.91)
CETP		30	1.26566e-05	0.82 (0.75, 0.90)
HMGCR		7	9.03892e-06	1.70 (1.35, 2.15)
LDLR		10	3.36697e-13	2.17 (1.76, 2.67)
LPL		13	3.34122e-15	2.03 (1.70, 2.42)
NPC1L1		2	0.047	1.74 (1.01, 3.14)
PCSK9		7	3.50564e-06	1.82 (1.41, 2.34)
Abbreviations: CHD: coronary heart disease; HMGCR, HMG-CoA reductase; NPC1L1, Niemann-Pick C1-like protein 1; PCSK9, proprotein convertase subtilisin/kexin type 9; APOB, Apolipoprotein B-100; ABCG5, ATP Binding Cassette Subfamily G Member 5; ABCG8, ATP Binding Cassette Subfamily G Member 8; LDLR, LDL Receptor; ANGPTL3, angiopoietin-like 3; APOC3, Apolipoprotein C-III; LPL, lipoprotein lipase.

## Sheet: Table S8
Table S8. Association of genetically proxied lipids with risk of CD
Lipid	Dataset	Outcome	N.SNPs	Beta	SE	P-value	OR (95%CI)
LDL-C	UK biobank	CD	78	-0.1	0.1	0.324	0.91 (0.74, 1.10)
	Finngen		22	0.05	0.11	0.667	1.05 (0.85, 1.29)
TG	UK biobank		56	0.11	0.17	0.505	1.12 (0.80, 1.56)
	Finngen		17	0.21	0.19	0.261	1.23 (0.86, 1.78)
HDL-C	UK biobank		87	-0.32	0.13	0.017	0.73 (0.56, 0.94)
	Finngen		27	-0.04	0.16	0.81	0.96 (0.71, 1.31)
Apo-A1	UK biobank		60	-0.03	0.16	0.83	0.97 (0.71, 1.32)
	Finngen		17	-0.09	0.17	0.584	0.91 (0.66, 1.26)
Apo-B	UK biobank		42	0.04	0.19	0.809	1.05 (0.73, 1.51)
	Finngen		15	0.07	0.21	0.744	1.07 (0.71, 1.62)
Abbreviations: OR, odds ratio; LDL-C, low density lipoprotein cholesterol; HDL-C ,high density lipoprotein cholesterol; TG ,triglyceride; SNP, single-nucleotide polymorphisms；Apo-A1, Apolipoprotein A1; Apo-B, Apolipoprotein-B.

## Sheet:  Table S9
Table S9. Association of genetically proxied lipids with risk of RA
Lipid	Dataset	Outcome	N.SNPs	Beta	SE	P-value	OR (95%CI)
LDL-C	UK biobank	RA	64	0.04	0.11	0.701	1.04 (0.83, 1.31)
	Finngen		78	-0.08	0.1	0.415	0.92 (0.76, 1.12)
TG	UK biobank		52	-0.14	0.08	0.084	0.87 (0.74, 1.02)
	Finngen		56	-0.04	0.15	0.762	0.96 (0.72, 1.28)
HDL-C	UK biobank		80	0.09	0.14	0.523	1.09 (0.84, 1.42)
	Finngen		87	-0.06	0.15	0.704	0.94 (0.70, 1.27)
Apo-A1	UK biobank		42	-0.03	0.1	0.748	0.97 (0.79, 1.18)
	Finngen		60	0.04	0.14	0.794	1.04 (0.79, 1.35)
Apo-B	UK biobank		26	-0.32	0.57	0.58	0.73 (0.24, 2.24)
	Finngen		42	-0.38	0.36	0.296	0.69 (0.34, 1.39)
Abbreviations: OR, odds ratio; LDL-C, low density lipoprotein cholesterol; HDL-C ,high density lipoprotein cholesterol; TG ,triglyceride; SNP, single-nucleotide polymorphisms；Apo-A1, Apolipoprotein A1; Apo-B, Apolipoprotein-B.

[truncated: 21 more sheets: Table S10, Table S11, Table S12, Table S13, Table S14, Table S15, Table S16, Table S17, Table S18, Table S19, Table S20, Table S21, Table S22, Table S23, Table S24, Table S25, Table S26, Table S27, Table S28, Table S29 …]
